# Supplementary material for: Application of HPP for the Development of a Dessert Elaborated with Casein and Cocoa for a Dysphagia Diet
Source: Foods. 2023 Feb 18;12(4):882. doi: 10.3390/foods12040882 (PMC9957160; doi:10.3390/foods12040882)
Supplement: Supplementary file 1 [file foods-12-00882-s001.zip]

Archive with 1 entries (1 files):
- foods-2196917-supplementary.pdf
